# Supplementary material for: Origin of Cave Fungi
Source: Front Microbiol. 2018 Jun 28;9:1407. doi: 10.3389/fmicb.2018.01407 (PMC6036247; doi:10.3389/fmicb.2018.01407)
Supplement: TABLE S1 — Specimens used in this study with GenBank accession numbers (xlsx). [file Table_1.XLSX]

## Sheet: Sheet1
Taxa	Strains	ITS	LSU	SSU	TEF	RPB1	RPB2
Acarosporina microspora	AFTOL 78	DQ782834	AY584643	AY584667	DQ782890	DQ782818	AY584682
Achaetomium strumarium	CBS 333.67 (T)	AY681204	AY681170		KC503252	KC503253	KC503254
Akanthomyces lecanii	CBS 101247	JN049836	KM283794	KM283770	DQ522359	DQ522407	DQ522466
Alectoria ochroleuca	AFTOL209	HQ650597	DQ986801	DQ983483		DQ986858	DQ992474
Alectoria sarmentosa	Wedin 6350	DQ979998		AF140233	JN009675	DQ899290	KR017531
Amphichorda felina	MTCC2499	JQ266096				JQ990877	JQ990855
Amphichorda guana	CGMCC3.17908 (T)	KU746665	KU746711	KY883262	KX855211	KY883202	KY883228
Anaptychia palmatula	AFTOL 648	HQ650702	DQ883801	DQ883792	DQ883776	DQ883744	DQ883757
Aschersonia badia	BCC 8105		DQ518752	DQ522537	DQ522317	DQ522363	DQ522411
Aschersonia placenta	BCC 7869	JN049842	EF469074	EF469121	EF469056	EF469085	EF469104
Ascobolus crenulatus	AFTOL 181	DQ491504	AY544678	AY544721	DQ471061	DQ471132	DQ470893
Aspicilia caesiocinerea	AFTOL 653	HQ650636	DQ986778	DQ986736		DQ986851	DQ992469
Aspicilia cinerea	AFTOL 647	HQ650637	DQ986779	DQ986735		DQ986850	DQ992468
Auxarthron alboluteum	UAMH 4119	AY177304	AB359411	AY124495
Auxarthron zuffianum	UAMH 4098	AY177307	AY176712	AY124492
Auxarthronopsis bandhavgarhensis	NFCCI 2185	HQ164436	JQ048938	JQ048939
Auxarthronopsis guizhouensis	CGMCC3.17910 (T)	KU746668	KU746714	KY883264	KX855213	KY883204	KY883229
Balansia henningsiana	AEG 96-27a		AY545727	AY545723	AY489610	AY489643
Beauveria bassiana	ARSEF 1564	HQ880761			HQ880974	HQ880833	HQ880905
Beauveria caledonica	ARSEF 2567	HQ880817	AF339520	AF339570	EF469057	EF469086
Beauveria varroae	ARSEF 2694	HQ880802			HQ881004	HQ880874	HQ880946
Bionectria ochroleuca	CBS 114056	AF358249	AY489716	AY489684	AY489611		DQ522415
Biscogniauxia capnodes	YMJ 138	EF026131	DQ840055				JX507779
Biscogniauxia mediterranea	YMJ 147	EF026134	KX982262				GQ844765
Biscogniauxia nummularia	CBS 969.70	KU683752	KT281894				KU684281
Biscogniauxia petrensis	CGMCC3.17912 (T)	KU746669	KU746715	KY883266	KX855215		KY883231
Boletus edulis	HMJAU 4637	JN563894	KF112455			KF112586	KF112704
Boletus sinicus	HKAS 68620	KJ951991	KF112319		KF112146	KF112504	KF112661
Caliciopsis orientalis	AFTOL 1911	KP881690	DQ470987	DQ471039	DQ471111	DQ471185	DQ470939
Calicium viride	AFTOL 348	HQ650703	AY340538	AY584696			AY641031
Candida albicans	ATCC 18804	HQ876043	HQ876051	HQ876034	KC507436	KC507405	KC512831
Capnodium coffeae	CBS 147.52	DQ491515	DQ247800	DQ247808	DQ471089	DQ471162	DQ247788
Capronia munkii	AFTOL 656		EF413604	EF413603	EF413607	EF413605	EF413606
Cercophora caudata	CBS 606.72	AY999135	AY999113	DQ368659			DQ368646
Cercophora sulphurella	SMH2531	AY587913	AY587938				AY600276
Chaenotheca brachypoda	CBS 100900	AF297963	JX000086	KF157971		JX000135	KF157999
Chaenotheca furfuracea	Wedin 6366	JX000101	JX000087	JX000068		JX000137
Chaenotheca trichialis	Prieto 3028	JX000102	JX000085	JX000069		JX000136
Chaetomium globosum	CBS 160.62 (T)	KT214565	KT214596		KT214704	KT214630	KT214666
Chaetomium pseudoglobosum	CBS 574.71 (T)	KT214573	KT214604		KT214712	KT214638	KT214674
Chromocleista malachitea	CBS 647.95	KC773838	FJ358281	FJ358346		FJ358409
Cladorrhinum globisporum	CGMCC3.17921 (T)	KU746680	KU746726	KY883275	KX855226	KY883212	KY883234
Cladorrhinum foecundissimum	CBS 180.66 (T)	FM955445	FR692343
Claviceps paspali	ATCC 13892	JN049818	U47826	U32401	DQ522321	DQ522367	DQ522416
Claviceps purpurea	GAM 12885	U57669	AF543789	AF543765	AF543778	AY489648	DQ522417
Coccotrema cucurbitula	AFTOL 957	AF329162	AF274092	AF274114		DQ870939	KJ766970
Collariella quadrum	CGMCC3.17917 (T)	KU746675	KU746721	KY883272	KX855221	KY883209	KY575870
Cordyceps oncoperae	AFSEF 4358		AF339532	AF339581	EF468785	EF468891	EF468936
Cordyceps militaris	OSC 93623	JN049825	AY184966	AY184977	DQ522332	DQ522377	AY545732
Cordyceps pruinosa	ARSEF 5413	JN049826	AY184968	AY184979	DQ522351	DQ522397	DQ522451
Cosmospora coccinea	AR2741		AY489734	AY489702	AY489629	AY489667
Dendrographa decolorans	DUKE 47570	AY548808	NG027622	AY548809	DQ883725	DQ883718	DQ883715
Dibaeis baeomyces	AFTOL 358	DQ782844			DQ842008	DQ842011	AY641037
Disciotis venosa	AFTOL 179	DQ491503	AY544667	AY544711	DQ471060	DQ471131	DQ470892
Dothidea insculpta	CBS 189.58	AF027764	DQ247802	DQ247810	DQ471081	DQ471154	AF107800
Elaphocordyceps capitata	OSC 71233		AY489721	AY489689	AY489615	AY489649	DQ522421
Elaphocordyceps japonica	OSC 110991	JN049824	DQ518761	DQ522547	DQ522330	DQ522375	DQ522428
Elaphocordyceps ophioglossoides	OSC 106405		AY489723	AY489691	AY489618	AY489652	DQ522429
Elaphocordyceps subsessilis	OSC 71235	JN049844	EF469077	EF469124	EF469061	EF469090	EF469108
Epichloë typhina	ATCC 56429	JN049832		U32405	AF543777	AY489653	DQ522440
Eupenicillium javanicum	AFTOL 429	KT232212	EF413621	EF413620	EF413623		EF413622
Exophiala nigra	dH 12296	EF551550	FJ358244	FJ358312		FJ358375
Exophiala salmonis	AFTOL 671		EF413609	EF413608	EF413612	EF413610	EF413611
Gymnoascus exasperatus	CGMCC3.17923 (T)	KU746682	KU746728	KY883277	KX855227	KY883213	KY883236
Humicola limonisporum	CGMCC3.17914 (T)	KU746672	KU746718	KY883269	KX855218	KY883206	KY575867
Hydropisphaera peziza	GJS92-101		AY489730	AY489698	AY489625	AY489661
Hymenostilbe aurantiaca	OSC 128578	JN049833	DQ518770	DQ522556	DQ522345	DQ522391	DQ522445
Hypocenomyce scalaris	AFTOL 687	DQ782852	DQ782914	DQ782886	DQ782918	DQ782854	DQ782875
Hypocrella nectrioides	GJS 89-104		U47832	U32409	DQ522347	DQ522393	DQ522448
Hypocrella schizostachyi	BCC 14123		DQ518771	DQ522557	DQ522346	DQ522392	DQ522447
Hypomyces polyporinus	ATCC 76479		AF543793	AF543771	AF543784	AY489663
Icmadophila ericetorum	AFTOL 875		DQ883694	DQ883704	DQ883730	DQ883723	DQ883711
Isaria cicadae	ARSEF 7260	HQ880826			HQ881017	HQ880898	HQ880970
Isaria farinosa	OSC 111005		DQ518773	DQ522558	DQ522348	DQ522394
Lecanicillium fusisporum	CBS 164.70	NR111100	AF339549	AF339598	EF468783	EF468889
Lecanicillium psalliotae	CBS 532.81	JN049846	AF339560	AF339609	EF469067	EF469096	EF469112
Lecidea fuscoatra	AFTOL 589	HQ650707	DQ912332	DQ912310		DQ912355	DQ912381
Lecidea silacea	AFTOL 1368	HQ650629	KJ766588	DQ986723		DQ986820	DQ992431
Lepraria lobificans	AFTOL 325		DQ986768	DQ986733		DQ986837	DQ992454
Leptogium lichenoides	AFTOL 1015	HQ650672	DQ917412	DQ917413		DQ917414	DQ917415
Leuconectria clusiae	ATCC 22228	KF513275	AY489732	AY489700	AY489627	AY489664	EF469114
Metacordyceps liangshanensis	EFCC 1523		EF468814	EF468961	EF468755		EF468918
Metapochonia bulbilosa	CBS 145.70 (T)	AJ292410	AF339542	AF339591	EF468796	EF468902	EF468943
Metapochonia gonioides	CBS 891.72 (T)	AJ292409	AF339550	AF339599	DQ522354	DQ522401	DQ522458
Metapochonia variabilis	CGMCC3.17925 (T)	KU746684	KU746730	KY883278	KX855229	KY883214	KY883238
Metarhizium album	ARSEF 2082	AY375446	DQ518775	DQ522560	DQ522352	DQ522398	DQ522452
Metarhizium anisopliae	ARSEF 3145	JN049834	AF339530	AF339579	AF543774	DQ522399	DQ522453
Microascus anfractus	CGMCC3.17950 (T)	KU746686	KU746732	KY883280	KX855231		KY883240
Microascus chartarus	MUCL 9001 (T)	LM652393	HG380463		HG380386
Microascus globulosus	CGMCC3.17927 (T)	KU746688	KU746734	KY883282	KX855233		KY883242
Microascus hyalinus	CBS 766.70 (T)	LM652418	LM652513		LM652564	KF001701
Microdochium bolleyi	CBS 540.92	KP859010	KP858946				KP859119
Microdochium chrysanthemoides	CGMCC3.17929 (T)	KU746690	KU746736	KY883284	KX855235		KY883244
Microdochium phragmitis	CBS285.71 (T)	KP859013	KP858949				KP859122
Mollisia cinerea	AFTOL 76	DQ491498	DQ470942	DQ470990	DQ471051	DQ471122	DQ470883
Monascus purpureus	AFTOL 426	DQ782847	DQ782908	DQ782881		DQ842012	JN121422
Myriangium duriaei	CBS 260.36		AY016365	AF242266	DQ677900	DQ870956	KT216528
Myrothecium cinctum	ATCC 22270	DQ135998	AY489710	AY489678	AY489605	AY489638	EF692512
Myrothecium roridum	ATCC 16297		AY489708	AY489676	AY489603	AY489636	EF692513
Myrothecium verrucaria	ATCC 9095		AY489713	AY489681	AY489608	AY489641	EF692514
Nectria cinnabarina	GJS 89-107		U00748	U32412	AF543785	AY489666
Nectria cinnabarina	CBS 255.47	HM484710	GQ505997		HM484663	GQ506027
Nectria mariae	AR 4274	JF832629	JF832684		JF832542	JF832789	KM232404
Ophiocordyceps brunneipunctata	OSC 128576		DQ518756	DQ522542	DQ522324	DQ522369	DQ522420
Ophiocordyceps entomorrhiza	KEW 53484	JN049850	EF468809	EF468954	EF468749	EF468857	EF468911
Ophiocordyceps gracilis	EFCC 3101		EF468810	EF468955	EF468750	EF468858	EF468913
Ophiocordyceps irangiensis	OSC 128577	JN049823	DQ518760	DQ522546	DQ522329	DQ522374	DQ522427
Ophiocordyceps nigrella	EFCC 9247	JN049853	EF468818	EF468963	EF468758	EF468866	EF468920
Orbilia auricolor	AFTOL 906	DQ491512	DQ470953	DQ471001	DQ471072		DQ470903
Orbilia vinosa	AFTOL 905	DQ491511	DQ470952	DQ471000	DQ471071	DQ471145
Paecilomyces carneus	CBS 239.32	AY624171	EF468843	EF468988	EF468789	EF468894	EF468938
Paecilomyces marquandii	CBS 182.27	AY624193	EF468845	EF468990	EF468793	EF468899	EF468942
Paracremonium contagium	CBS 110348 (T)	KM231831	KP012631			KM232262	KM232396
Paracremonium inflatum	CBS 485.77 (T)	KM231829	HQ232113			KM232260	KM232394
Paracremonium variiforme	CGMCC3.17931 (T)	KU746691	KU746737	KY883286	KX855237	KY883216	KY883246
Pectinotrichum chinense	CGMCC3.17935 (T)	KU746695	KU746741	KY883290	KX855241		KY883250
Pectinotrichum llanense	CBS 882.71 (T)	NR119467	AB040698	AB015783
Peethambara spirostriata	CBS 110115	KU847244	AY489724	AY489692	AY489619	AY489654	EF692516
Peltula auriculata	AFTOL 892	DQ832329	DQ832330	DQ832332		DQ782856	DQ832331
Peltula umbilicata	AFTOL 891	DQ832333	DQ832334	DQ782887	DQ782919	DQ782855	DQ832335
Pertusaria hemisphaerica	AFTOL 959	HQ650676		DQ902340	DQ902343	DQ902341	DQ902342
Pertusaria velata	F76497	JX000109	AY300855	JX000075		DQ870982	KC222200
Phaeosphaeria fusispora	CGMCC3.17937 (T)	KU746698	KU746744	KY883292	KX855243
Phaeosphaeria oryzae	CBS 110110 (T)	KF251186	KF251689	GQ387530			KF252193
Phaeosphaeriopsis glaucopunctate	CBS 653.86	KF251199	KF251702	GQ387531			KF252206
Phaeosphaeriopsis triseptata	MFLUCC 13-0271 (T)	KJ522475	KJ522479	KJ522484			KJ522485
Phialophora verrucosa	AFTOL 670	KF928455	EF413615	EF413614		EF413616	EF413617
Pithoascus nidicola	CBS 197.61(T)	LM652451	LM652530		LM652580
Pleopsidium clorophanum	AFTOL 1004		DQ842017	DQ991756	DQ782920	DQ782858
Pleopsidium gobiense	AFTOL 1003	HQ650723	DQ883698	DQ991755	DQ883804	DQ883746
Pochonia boninensis	JCM 18597	AB709858	AB709831	AB758255	AB758463	AB758666	AB758693
Pochonia chlamydosporia	CBS 101244	JN049821	DQ518758	DQ522544	DQ522327	DQ522372	DQ522424
Podospora fimiseda	CBS 990.96	AY515361	AY346296				AY780190
Pseudevernia furfuracea	MAF 6779	AY611112	AY607826	KJ766775		DQ870990
Pseudonectria rousseliana	AR 2716		U17416	AF543767	AF543780	AY489670
Pseudoscopulariopsis schumacheri	CBS 435.86 (T)	LM652455	LM652534		LM652583
Pyronema domesticum	AFTOL 949	DQ491517	NG027655	DQ247813	DQ471093	DQ471166	DQ247795
Ramalina complanata	AFTOL 86	HQ650720	DQ973038	DQ883784	DQ883803	DQ973059	DQ883762
Ramophialophora globispora	CGMCC3.17939 (T)	KU746700	KU746746	KY883294	KX855245	KY883220	KY883251
Ramophialophora petraea	CGMCC3.17952 (T)	KU746702	KU746748	KY883296	KX855247	KY883222	KY883253
Scopulariopsis brevicaulis	MUCL 40726 (T)	LM652465	HG380440		HG380363	JN985160
Scopulariopsis candida	DAOM 225614	JN942891	JN938874	JN939033	LM652591	JN985159
Scopulariopsis crassa	CGMCC3.17941 (T)	KU746704	KU746750	KY883298	KX855249	KY883224	KY883255
Shimizuomyces paradoxus	EFCC 6279	JN049847	EF469084	EF469131	EF469071	EF469100	EF469117
Simplicillium calcicola	CGMCC3.17943 (T)	KU746706	KU746752	KY883300	KX855252		KY883257
Simplicillium lamellicola	CBS 116.25	NR111098	AF339552	AF339601	DQ522356	DQ522404	DQ522462
Simplicillium lanosoniveum	IMI 317442	AJ292395	AF339554	AF339603	DQ522357	DQ522405	DQ522463
Sphaerophorus globosus	AFTOL 1057	HQ650622	DQ986767	DQ986712		DQ986836	DQ992453
Sphaerostilbella berkeleyana	CBS 102308	KU382208		FJ713621		AY489671	DQ522465
Spiromastix warcupii	AFTOL 430	DQ782848	DQ782909	DQ782882	DQ782900		DQ782870
Stachybotrys chartarum	ATCC 9182	AY185567	AY489714	AY489682	AY489609	AY489642	DQ676577
Stachybotrys echinata	UAMH6594	AF081470	AY489736	AY489704	AY489631	AY489672
Taphrina deformans	AFTOL 1234	AF492093	DQ470973	DQ471024	DQ471097	DQ471170	DQ470927
Tolypocladium parasiticum	ARSEF 3436	FJ973068	EF468848	EF468993	EF468799	EF468904	EF468945
Torrubiella ratticaudata	ARSEF 1915	JN049837	DQ518777	DQ522562	DQ522360	DQ522408	DQ522467
Trapeliopsis flexuosa	AFTOL 1825		KJ766668	KJ766807		KJ766833	KJ766984
Trichoderma stercorarium	ATCC 62321		AF543792	AF543769	AF543782	AY489633	EF469103
Trichoderma viride	GJS89-127		AY489726	AY489694	AY489621	AY489656
Trichoglossum hirsutum	AFTOL 64	DQ491494	AY544653	AY544697	DQ471049	DQ471119	DQ470881
Viridispora diparietispora	CBS 102797		AY489735	AY489703	AY489630	AY489668
Volutella aeria	CGMCC3.17945 (T)	KU746708	KU746754	KY883302	KX855253	KY883225	KY883259
Volutella ciliata	CBS 483.61	KM231770	KM231635			KM232186
Volutella rosea	CBS 128258	KM231769	KM231634			KM232185	KM232348
Wardomycopsis inopinata	FMR 10305	LM652498	LN851054		LN851106
Wardomycopsis longicatenata	CGMCC3.17947 (T)	KU746710	KU746756	KY883304	KX855255	KY883226	KY883261
Xenoacremonium recifei	CBS 137.35 T	KM231833	HQ232106	HQ232206		KM232264	KM232397
Xylaria hypoxylon	AFTOL 51	DQ491487	AY544648	AY544692	DQ471042	DQ471114	DQ470878
1. "T" means the type strain
2. Sequences generated in this work are indicated in bold.
